# Supplementary material for: Deterministic clustering based compressive sensing scheme for fog-supported heterogeneous wireless sensor networks
Source: PeerJ Comput Sci. 2021 Apr 7;7:e463. doi: 10.7717/peerj-cs.463 (PMC8049130; doi:10.7717/peerj-cs.463)
Supplement: Supplemental Information 1 [file peerj-cs-07-463-s001.zip]

Archive with 3 entries (2 files):
- FBP.m
- __MACOSX/
- __MACOSX/._FBP.m
